# Supplementary material for: Comparative mitochondrial genomics of cryptophyte algae: gene shuffling and dynamic mobile genetic elements
Source: BMC Genomics. 2018 Apr 20;19:275. doi: 10.1186/s12864-018-4626-9 (PMC5910586; doi:10.1186/s12864-018-4626-9)
Supplement: Supplementary file 7 — Table S1. The concatenated data set of 16 protein coding genes for phylogenetic reconstruction. (XLSX 22 kb) [file 12864_2018_4626_MOESM7_ESM.xlsx]

## Sheet: Sheet1
			Table S1. The concatenated data set of 16 protein coding genes for phylogenetic construction.
							1	2	3	4	5	6	7	8	9	10	11	12	13	14	15	16
			Species	Strain (Vaucher)	GenBank		atp6	atp8	atp9	cob	cox1	cox2	cox3	nad1	nad2	nad3	nad4	nad4L	nad5	nad6	rps12	rpl16
		Cryptophytes	Chroomonas placoidea	CCAP978/8	MG680941
			Cryptomonas curvata	FBCC300012D	MG680942
			Hemiselmis andersenii	CCMP644	NC_010637
			Proteomonas sulcata	CCMP705	MG680945
			Rhodomonas salina	CCMP1319	NC_002572
			Storeatula species	CCMP1868	MG680943
			Teleaulax amphioxeia	HACCP-CR01	MG680944
		Rhodophytes	Ahnfeltia plicata		NC_026054
			Asparagopsis taxiformis	CCAP1341/1	NC_026843
			Bangia fuscopurpurea	OUPT01	NC_026905
			Calliarthron tuberculosum		NC_027061
			Ceramium japonicum		KJ398159
			Chondrus crispus		NC_001677
			Choreocolax polysipiniae		NC_032002
			Coeloseira compressa		KU053956
			Cyanidiaceae species	NX-AZ01	KJ569774
			Cyanidioschyzon melorae		NC_000887
			Dasya binghamiae	UC2050572	NC-031160
			Galdieria sulphuraria	074W	NC_024666
			Gelidium elegans		NC_026053
			Gracilaria chilensis	CNU050183	NC_026831
			Gracilariophila oryzoides		NC_014771
			Gracilariopsis chorda		NC_023251
			Grateloupia taiwanensis		KM999231
			Hildenbrandia rubra		NC_026055
			Kappaphycus alvarezii		NC_031814
			Mastocarpus papillatus	UC2050562	NC_031166
			Palmaria palmata		NC_026056
			Plocamiocolax pulvinata		NC_014773
			Plocamium cartilagineum		KJ398160
			Porphyra purpurea		NC_002007
			Porphyra umbilicalis		NC_018544
			Pterocladia media	UC1884019	NC_031841
			Pyropia kanakaensis	UC1863890	NC_024289
			Pyropia perforata		KF515971
			Rhodymenia pseudopalmata		NC_023252
			Riquetophycus species	HSY-2014a	KJ398161
			Schimmelmannia schousboei		KJ398162
			Schizymenia dubyi		KJ398163
			Sebdenia flabellata		KJ398164
			Sporolithon durum		NC_023454
			Vertebrata lanosa		NC_032003
			Wildermania schizophylla	UC306400	NC_024579
		Stramenopiles	Achlya hypogyna		NC_022178
			Aphanomyces astacl	AP03	NC_032051
			Asterionella formosa	BGM1	NC_032029
			Berkeleya fennica		NC_026126
			Blastocystis species	DMP/02-328	NC_011212
			Cafeteria roenbergensis		NC_000946
			Chattonella marina	KA11-m-1	NC_013837
			Coccophora langsdorfii		NC_032287
			Colpomenia peregrina		NC_025302
			Costaria costata		NC_023506
			Desmarestia viridis		NC_007684
			Dictyota dichotoma		NC_007685
			Didymosphenia geminata		NC_032171
			Durinskia baltica		JN378735
			Ectocarpus silicolosus		NC_030223
			endosymbionts of "Kryptoperidinium foliaceum"		JN378734
			Fistulifera solaris		NC_027978
			Fucus vesiculosus		NC_007683
			Heterosigma akashiwo	CCMP452	GQ222228
			Hyphochytium catenoides		LT578416
			Laminaria digitata		NC_004024
			Monodopsis species	MarTras21	KU501222
			Nannochloropsis gadinata		NC_020015
			Nannochloropsis oceanica	CCMP531	NC_022258
			Nannochloropsis salina	CCMP537	NC_022255
			Navicula ramosissima	10.TA439	NC_031848
			Ochromonas danica		NC_002571
			Peronospora tabacina	968-J2	NC_028331
			Petalonia fascia		NC_025227
			Phaedactylum tricornutum		NC_016739
			Phytophthora ramorum		NC_009384
			Phytophthora infestans		NC_002387
			Phytophthora sojae		NC_009385
			Pleurocladia lacustris	Sa2	NC_032046
			Proteromonas lacertae		NC_014338
			Pseudo-nitzscia multiseries		NC_027265
			Pseudoperonospora cubensis		NC_027859
			Pylaiella littoralis		NC_003055
			Pyrhium ultimum		NC_014280
			Saccharina japonica		NC_013476
			Saprolegnia ferax		NC_005984
			Sargassum thunbergii		NC_026700
			Schizochytrium species	TIO1101	KU183024
			Scytosiphon lomentaria		NC_025240
			Skeletonema marinoi	06.JK029	NC_028615
			Synedra acus		NC_013710
			Synura synuroideus		NC_002174
			Thalassiosira pseudonana		NC_007405
			Thraustotheca clavata		NC_022179
			Trachydiscus minutus	CCALA838	NC_029643
			Turbinaria ornata		NC_027413
			Undaria pinnatifiada		NC_023354
			Vischeria species	CAUPQ202	KU501221
		Rhizaria	Bigelowiella natans	CCMP621	HQ840955
			Lotharella oceanica	CCMP622	NC_029731
			Paracercomonas marina	ATCC50344	NC_026310
			Spongospora subterranea		NC_034004
Heterolobosea			Acrasis kona	ATCC_MYA-3509	NC_026286
		Amoebozoa	Acanthamoeba castellanii		NC_001637
			Balamuthia mandrillaris	2046	KP888565
			Dictyostelium discoideum		AB000109
			Paramoeba pemaquidensis	CCAP1560/4	NC_031417
			Vermamoeba vermiformis	BCP-EM3VF21-1	KT185627
		Opisthokonta	Allomyces macrogynus		NC_001715
			Geodia neptuni		NC_006990
			Monosiga brevicollis		NC_004309
			Rhizopus oryzae		NC_0006836
		Haptophytes	Chrysochromulina tobin	CCMP291	KJ201908
			Emiliania huxlei		NC_00533
			Pavlova lutheri	CCMP1325	HQ908424
			Phaeocystis antarctica	CCMP1374	JN131834/JN131835
			Phaeocystis globosa		KC967226
		Glaucophytes	Cyanophora paradoxa		NC_017836
			Cyanoptyche gloeocystis		NC_025294
			Glaucocysstis nostochinearum	UTEX64	NC_015117
			Gloeochaete wittrockiana	SAG46.84	NC_025293
		Viridiplantae	Arabidopsis thaliana		NC_001284
			Chlorella variabilis	NC64A	NC_025413
			Chlorokybus atmosphyticus	SAG48.80	NC_009630
			Marchantia polymorpha		NC_001660
			Mesostigma viride		NC_008240
			Nephroselmis olivacea		NC_008239
			Trebouxiophyceae species	MX-AZ01	NC_018568
			Malawimonas jakobiormis		NC_002553
			Palpitomonas bilix		NC_031832
			Reclinomonas americana		NC_001823
Jakobida			Jakoba bahamiensis	ATCC50695	NC_021126
			Jakoba libera	ATCC50422	NC_021127
